# Supplementary material for: Rare copy number variation analysis identifies disease-related variants in atrioventricular septal defect patients
Source: Front Genet. 2023 Feb 3;14:1075349. doi: 10.3389/fgene.2023.1075349 (PMC9936062; doi:10.3389/fgene.2023.1075349)
Supplement: Supplementary file 2 [file Table3.XLSX]

## Sheet: Sheet1
Supplementary Table S5. Gene-based burden test
Gene name	Case number	Control number	P value
ATP5O	16	0	1.69705e-05
LMF2	5	0	0.0368917
NBPF15	7	0	0.00954273
DYRK1A	16	0	1.69705e-05
NCAPH2	5	0	0.0368917
MRAP	17	0	8.17751e-06
ZNF705G	5	0	0.0368917
OR4F17	5	0	0.0368917
HIST1H4H	5	0	0.0368917
OLIG2	17	0	8.17751e-06
FOXD4	10	0	0.00121064
FOXD4L1	5	0	0.0368917
OBSCN	8	0	0.0048186
MUC16	6	0	0.0188075
OR2M5	7	0	0.00954273
UBTFL1	14	0	7.1892e-05
CBWD5	8	0	0.0048186
PCDHGA1	7	0	0.0188075
ALMS1	17	0	8.17751e-06
TTN	6	0	0.0188075
