# Supplementary material for: Rare copy number variation analysis identifies disease-related variants in atrioventricular septal defect patients
Source: Front Genet. 2023 Feb 3;14:1075349. doi: 10.3389/fgene.2023.1075349 (PMC9936062; doi:10.3389/fgene.2023.1075349)
Supplement: Supplementary file 4 [file Table4.XLSX]

## Sheet: Sheet1
Supplementary Table S4. Top 35 genes in network ranked by MCC method
Rank	Name	Score
1	GATA4	39775212
2	TBX5	39774254
3	NKX2-5	39772080
4	LEFTY2	39720480
5	GATA6	38632758
6	NODAL	37780080
7	ACVR2B	33788280
8	CFC1	29796510
9	SMAD2	25259718
10	ACVR1	23667870
11	GDF1	22901880
12	ZIC3	16052760
13	GATA5	14601301
14	CRELD1	14555557
15	BMPR2	8072114
16	GLI3	5888198
17	OLIG2	1492800
18	NR2F2	1305600
19	PTPN11	1140870
20	FOXP1	93410
21	DNAH5	40520
22	DNAH11	40398
23	DYRK1A	2435
24	TTN	1544
25	ARID1B	488
26	FOXD4	264
27	FOXD4L1	240
28	FLNA	109
29	PRKD1	72
30	EVC2	68
31	HIST1H4H	48
32	NPHP4	37
33	EVC	36
34	OBSCN	31
35	MUC16	24
