# Supplementary material for: Rare copy number variation analysis identifies disease-related variants in atrioventricular septal defect patients
Source: Front Genet. 2023 Feb 3;14:1075349. doi: 10.3389/fgene.2023.1075349 (PMC9936062; doi:10.3389/fgene.2023.1075349)
Supplement: Supplementary file 5 [file Table1.XLSX]

## Sheet: Sheet1
Supplementary Table S1. Clinical features of patients
Patient No.	Sex	Age	Primary Diagnosis	Second Diagnosis
172905	M	2 years	AVSD(complete)	PDA/PH
172922	M	2 years	AVSD(complete)	LSVC/PH/
173092	F	3 years	AVSD(complete)	PH/
174649	F	6 months	AVSD(complete)	LSVC /PS/PH/AVR
175491	M	3 months	AVSD(complete)	PH
175588	F	5 years	AVSD(complete)	LSVC/PH
175920	M	4 years	AVSD(complete)	/
177550	F	4 months	AVSD(complete)	CoA/PDA/PH
177555	M	8 years	AVSD(complete)	/
177611	M	18 years	AVSD(partial)	/
178948	F	5 months	AVSD(complete)	PH
180558	F	3 months	AVSD(complete)	/
181325	M	5 years	AVSD(complete)	PH/MR
182066	F	1 years	AVSD(complete)	LSVC/CT/AVR/PH
182427	M	11 months	AVSD(complete)	AVR/PH
182438	M	5 years	AVSD(complete)	AVR/PH
182472	M	4 years	AVSD(complete)	RVOTO/PVS/PH
182546	F	2 years	AVSD(complete)	PH/CI/PE/DS
182620	F	6 months	AVSD(complete)	PH
183217	F	2 years	AVSD(partial)	AVR/LSVC/PH
183280	M	1 months	AVSD(complete)	PH/AVR
184366	F	4 months	AVSD(complete)	PDA/LSVC/PH/AVR
185049	F	4 months	AVSD(complete)	AVR/PH
185245	F	5 months	AVSD(complete)	AVR/PH/TR
186508	F	1 years	AVSD(complete)	/
186516	M	3 months	AVSD(complete)	PH
186664	M	4 years	AVSD(complete)	MR
187679	F	2 years	AVSD(complete)	PH /MR
188624	M	3 months, 10 days	AVSD(complete)	LSVC/PH/AVR
189931	M	6 months	AVSD(complete)	PH
191005	F	4 months	AVSD(complete)	AVR/MR/PH
191252	F	5 months	AVSD(complete)	PH
191277	M	6 years	AVSD(partial)	PH /MR/TR
193564	F	9 months	AVSD(complete)	RVOTO /PH
199584	F	5 years	AVSD(complete)	AVR
200724	M	2 years, 3 months	AVSD(complete)	PH
201013	F	3 months, 24 days	AVSD(complete)	LSVC /PH
201121	F	5 months, 11 days	AVSD(complete)	PH
201280	F	1 years	AVSD(partial)	MR/LSVC/CSD
201525	F	3 months, 12 days	AVSD(complete)	CoA/PH
201724	M	2 years, 4 months	AVSD(complete)	PH
202938	F	3 months, 29 days	AVSD(complete)	/
202972	M	4 months, 5 days	AVSD(complete)	PH
203174	F	6 months	AVSD(complete)	PH
203970	F	10 months	AVSD(complete)	SA/PH
204113	F	3 months, 20 days	AVSD(complete)	PS/PH
204140	M	7 months	AVSD(complete)	PH
204249	M	5 months	AVSD(complete)	PH/
204945	M	10 months	AVSD(complete)	AVR
205053	F	2 years, 7 months	AVSD(complete)	PH
205219	F	2 years, 2 months	AVSD(complete)	PH
205280	F	4 years	AVSD(complete)	/
206263	F	4 months, 29 days	AVSD(complete)	CoA/PH
207063	F	3 years	AVSD(partial)	/
208114	M	4 years	AVSD(complete)	AVR
208250	F	15 years	AVSD(complete)	PH
208553	M	15 years	AVSD(partial)	TR
208738	F	1 years, 3 months	AVSD(complete)	PDA/LSVC/PH
209182	F	8 years	AVSD(complete)	PH /DS
209954	M	8 months	AVSD(complete)	/
210180	F	8 years	AVSD(complete)	PDA/PH /PS/AVR
210655	M	4 months, 23days	AVSD(complete)	DORV/PA/APCV
210777	F	10 years	AVSD(complete)	AVR /PH
210973	F	7 months	AVSD(complete)	PH/MR
211327	M	4 years	AVSD(partial)	AVR
211578	F	12 years	AVSD(partial)	AVR
218411	F	3 months, 8 days	AVSD(complete)	PH
221308	F	7 months	AVSD(complete)	PH /DS
221449	F	7 months	AVSD(complete)	LSVC /PH /AVR
222485	F	3 months, 14 days	AVSD(complete)	PH/AVR
223453	F	8 years	AVSD(complete)	PH
223491	F	2 months, 12 days	AVSD(complete)	PH
223503	F	2 years, 6 months	AVSD(complete)	LSVC/ /MR
223727	F	9 years	AVSD(complete)	CT/AVR
224186	M	1 years	AVSD(complete)	PH /DS
224312	M	9 years	AVSD(complete)	/
224554	F	1 years	AVSD(complete)	AVR
224831	F	3 years	AVSD(partial)	AVR
224838	F	9 months	AVSD(complete)	PH
225308	M	3 months, 10 days	AVSD(complete)	AVR /PH
225462	M	6 months	AVSD(complete)	PH
226749	F	4 months, 28 days	AVSD(complete)	AVR/PH
226865	F	5 months, 18 days	AVSD(complete)	PDA
227242	M	1 years, 2 months	AVSD(partial)	PH/ AVR
227413	M	4 months, 1 days	AVSD(complete)	PDA/PH /PE
228138	M	4 months	AVSD(partial)	AVR
228411	F	2 years, 11 months	AVSD(partial)	SV /PH/MR
228493	F	7 months	AVSD(complete)	PDA /AVR
228771	M	6 years	AVSD(complete)	PH
229270	F	8 months	AVSD(complete)	PH
229617	F	7 months	AVSD(complete)	PVS/PH /AVR
230323	F	3 months, 19 days	AVSD(complete)	PH
230563	M	6 months	AVSD(complete)	/LSVC/PH/AVR
230844	F	3 years	AVSD(complete)	AVR
231119	M	7 years	AVSD(complete)	/
231696	M	8 months	AVSD(partial)	/
232323	M	4 years	AVSD(partial)	AVR
232939	F	3 years	AVSD(partial)	MR
234452	F	9 months	AVSD(intermediate)	AVR
237030	M	8 years	AVSD(partial)	MR
238169	M	1 years, 4 months	AVSD(complete)	PH/AVR
239403	M	9 months	AVSD(complete)	PH
239785	M	6 years	AVSD(intermediate)	AVR
240125	F	2 years, 8 months	AVSD(complete)	PVS/MR/TR/PH
241791	M	4 years	AVSD(intermediate)	AVR
241802	M	1 years, 4 months	AVSD(partial)	MR/TR/PH
242261	M	6 years	AVSD(complete)	PVS/PH/AVR
242967	F	17 years	AVSD(partial)	DC /PH/Arrhythmia/CI
243435	F	12 years	AVSD(partial)	/
245889	M	3 years	AVSD(complete)	LVOTO/AVR
246452	F	5 years	AVSD(partial)	MR/PH
250219	M	2 years, 11 months	AVSD(complete)	AVR/PH/MR
264067	F	6 years	AVSD(partial)	MR
264282	M	3 years	AVSD(complete)	AVR/TR
264944	M	3 years	AVSD(partial)	AVR/PH/TR
271003	F	3 months, 24 days	AVSD(complete)	PH
271696	F	4 years	AVSD(complete)	AVR/PH
1	M	6 months	AVSD(complete)	HTX(RAI)/SA/SV/MGA/PS/HF/BSVC/RAA
2	M	5 years	AVSD(complete)	HTX(RAI)/SV/MGA/SA/BSVC
3	M	2 years	AVSD(complete)	HTX(RAI)/DORV/P/HLHS/SA/PS/BSVC
4	F	5 months	AVSD(complete)	HTX(RAI)/SA/PDA/IIVC/Polysplenia syndrome/LSVC/PH/PS
7	F	1 years,9 months	AVSD(complete)	HTX(RAI)/TAPVC/MGA/LSVC/PS/SV/SA/RAA/TAPVC
8	F	3 years	AVSD(complete)	HTX(RAI)/SV/PS/Asplenia syndrome/SA/MGA/TAPVC/BSVC/PE
9	M	2 years, 2 months	AVSD(complete)	HTX(RAI)/SV/PS/MGA/PDA/Asplenia syndrome/BSVC
10	M	1 years, 8 months	AVSD(complete)	HTX(RAI)/DORV/SA/TAPVC/DORV/PS/LSVC/PH
14	M	12 days	AVSD(complete)	HTX(SI)/DORV(S.D.D)/PS/PDA
19	M	6 years	AVSD(complete)	HTX(RAI)/Asplenia syndrome/DORV/PS/SV
22	M	4 years	AVSD(complete)	HTX(RAI)/TAPVC/DORV/BSVC
25	M	7 months	AVSD(complete)	HTX(RAI)/SV/SA
28	M	7 years	AVSD(complete)	HTX(RAI)/Asplenia syndrome/TGA/PS/MGA/SA
29	M	3 years	AVSD(complete)	HTX(RAI)/SV(R)/SA/MGA/PS
32	M	5 months	AVSD(complete)	HTX(RAI)/PA/IAA/PS/PDA/PD/LSVC/SA/
40	M	2 years, 10 months	AVSD(complete)	HTX(RAI)/DORV/PS
44	M	1 years, 6 months	AVSD(complete)	HTX(RAI)/SV/SA/PS/MGA/BSVC
50	F	1 years, 4 months	AVSD(complete)	HTX(RAI)/DORV/PS/SA
51	M	6 months	AVSD(complete)	HTX(RAI)/DORV/PS/SA/SV
53	M	6 months	AVSD(complete)	HTX(RAI)/DORV/PS
57	M	12 years	AVSD(complete)	HTX(RAI)/DORV/SA/PS/LSVC
60	M	7 years	AVSD(complete)	HTX(RAI)/SA/DORV/PS/BSVC/TAPVC
61	M	10 years	AVSD(complete)	HTX(RAI)/PD/SV/Asplenia syndrome
66	F	10 years	AVSD(complete)	HTX(RAI)/SV/SA/PA
67	M	11 years	AVSD(complete)	HTX(SI)/SA/SV/DORV/BSVC
72	M	8 months	AVSD(complete)	HTX(RAI)/L-TGA/PA/PDA/LSVC/RAA
79	F	2 months	AVSD(complete)	HTX(RAI)/TAPVC/PA/SV/SA/PDA/LSVC/Asplenia syndrome/BSVC
87	M	4 years	AVSD(complete)	HTX(SI)/SV/SA/MGA/PS
99	F	2 years, 8 months	AVSD(complete)	HTX(RAI)/DORV/PS/LSVC/SV/BSVC
101	M	9 months	AVSD(complete)	HTX(RAI)/DORV/PS/PDA
103	M	5 months	AVSD(complete)	HTX(RAI)/Asplenia syndrome/PAPVC/IIVC/PH/
106	M	3 years	AVSD(complete)	HTX(RAI)/SV/PS/TAPVC/LSVC/RAA
109	M	7 months	AVSD(complete)	HTX(RAI)/SV/SA/PA/PDA/LSVC
APCV aortic-pulmonary artery collateral vessels, atrial septal defect, AVR atrioventricular valve reflux, AVSD atrioventricular septal defect, BSVC bilateral superior vena cava, CA common atrium, CAVV common atrio-ventricular valve, CCH criss-cross heart, CI cardiac insufficiency, CoA coarctation of aorta, CSD coronary sinus defect, CT cor triatriatum, DC dextrocardia, DORV double outlet right ve…

## Sheet: Sheet2
HTX(RAI)/SA/SV/MGA/PS/HF/BSVC/RAA
HTX(RAI)/SV/MGA/SA/BSVC
HTX(RAI)/DORV/P/HLHS/SA/PS/BSVC
HTX(RAI)/SA/PDA/IIVC/Polysplenia syndrome/LSVC/PH/PS
HTX(RAI)/TAPVC/MGA/LSVC/PS/SV/SA/RAA/TAPVC
HTX(RAI)/SV/PS/Asplenia syndrome/SA/MGA/TAPVC/BSVC/PE
HTX(RAI)/SV/PS/MGA/PDA/Asplenia syndrome/BSVC
HTX(RAI)/DORV/SA/TAPVC/DORV/PS/LSVC/PH
HTX(SI)/DORV(S.D.D)/PS/PDA
HTX(RAI)/Asplenia syndrome/DORV/PS/SV
HTX(RAI)/TAPVC/DORV/BSVC
HTX(RAI)/SV/SA
HTX(RAI)/Asplenia syndrome/TGA/PS/MGA/SA						0.909091
HTX(RAI)/SV(R)/SA/MGA/PS						0.0909091
HTX(RAI)/PA/IAA/PS/PDA/PD/LSVC/SA/
HTX(RAI)/DORV/PS
HTX(RAI)/SV/SA/PS/MGA/BSVC
HTX(RAI)/DORV/PS/SA
HTX(RAI)/DORV/PS/SA/SV
HTX(RAI)/DORV/PS
HTX(RAI)/DORV/SA/PS/LSVC
HTX(RAI)/SA/DORV/PS/BSVC/TAPVC
HTX(RAI)/PD/SV/Asplenia syndrome
HTX(RAI)/SV/SA/PA
HTX(SI)/SA/SV/DORV/BSVC
HTX(RAI)/L-TGA/PA/PDA/LSVC/RAA
HTX(RAI)/TAPVC/PA/SV/SA/PDA/LSVC/Asplenia syndrome/BSVC
HTX(SI)/SV/SA/MGA/PS
HTX(RAI)/DORV/PS/LSVC/SV/BSVC
HTX(RAI)/DORV/PS/PDA
HTX(RAI)/Asplenia syndrome/PAPVC/IIVC/PH/
HTX(RAI)/SV/PS/TAPVC/LSVC/RAA
HTX(RAI)/SV/SA/PA/PDA/LSVC
