# Supplementary material for: Rare copy number variation analysis identifies disease-related variants in atrioventricular septal defect patients
Source: Front Genet. 2023 Feb 3;14:1075349. doi: 10.3389/fgene.2023.1075349 (PMC9936062; doi:10.3389/fgene.2023.1075349)
Supplement: Supplementary file 6 [file Table5.XLSX]

## Sheet: Sheet1
Supplementary Table S5. The CNV characters of patients with candidate genes
Candidate gene	Cases No.	Locus	Start	End	CNV size	CNV type	Diagnosis
UBTFL1	228771	11q14.3	89701609	89820116	118507	DEL	AVSD(complete)/PH
UBTFL1	175491	11q14.3	89768326	89820116	51790	DEL	AVSD(complete)/PH
UBTFL1	182066	11q14.3	89768326	89820116	51790	DUP	AVSD(complete)/LSVC/CT/AVR/PH
UBTFL1	189931	11q14.3	89768326	89820116	51790	DEL	AVSD(complete)/PH
UBTFL1	191252	11q14.3	89768326	89820116	51790	DEL	AVSD(complete)/PH
UBTFL1	193564	11q14.3	89768326	89820116	51790	DUP	AVSD(complete)/RVOTO /PH
UBTFL1	199584	11q14.3	89768326	89820116	51790	DEL	AVSD(complete)/AVR
UBTFL1	201121	11q14.3	89768326	89820116	51790	DEL	AVSD(complete)/PH
UBTFL1	202972	11q14.3	89768326	89820116	51790	DEL	AVSD(complete)/PH
UBTFL1	203970	11q14.3	89768326	89868844	100518	DEL	AVSD(complete)/SA/PH
UBTFL1	224186	11q14.3	89768326	89820116	51790	DEL	AVSD(complete)/PH /
UBTFL1	226749	11q14.3	89768326	89820116	51790	DEL	AVSD(complete)/AVR/PH
UBTFL1	239403	11q14.3	89768326	89820116	51790	DUP	AVSD(complete)/PH
UBTFL1	203174	11q14.3	89819010	89820116	1106	DUP	AVSD(complete)/PH
MUC16	203970	19p13.2	9015368	9017164	1796	DEL	AVSD(complete)/SA/PH
MUC16	239403	19p13.2	9015368	9017164	1796	DEL	AVSD(complete)/PH
MUC16	186516	19p13.2	9046823	9050252	3429	DEL	AVSD(complete)/PH
MUC16	189931	19p13.2	9046823	9048712	1889	DUP	AVSD(complete)/PH
MUC16	232323	19p13.2	9046823	9091771	44948	DEL	AVSD(partial)/AVR
MUC16	208738	19p13.2	9048234	9048712	478	DEL	AVSD(complete)/PDA/LSVC/PH
OR4F17	182546	19p13.3	110617	182842	72225	DUP	AVSD(complete)/PH/CI/PE/
OR4F17	204140	19p13.3	110617	157263	46646	DUP	AVSD(complete)/PH
OR4F17	210973	19p13.3	110617	182842	72225	DUP	AVSD(complete)/PH/MR
OR4F17	239403	19p13.3	110617	157263	46646	DEL	AVSD(complete)/PH
OR4F17	271696	19p13.3	110617	157263	46646	DUP	AVSD(complete)/AVR/PH
NBPF15	191252	1q21.1	148022871	149375162	1352291	DEL	AVSD(complete)/PH
NBPF15	224831	1q21.1	148579531	148644599	65068	DEL	AVSD(partial)/AVR
NBPF15	184366	1q21.1	148582348	148644599	62251	DEL	AVSD(complete)/PDA/LSVC/PH/AVR
NBPF15	201525	1q21.1	148582348	148594677	12329	DUP	AVSD(complete)/CoA/PH
NBPF15	203174	1q21.1	148582348	148644599	62251	DEL	AVSD(complete)/PH
NBPF15	208114	1q21.1	148582348	148644599	62251	DEL	AVSD(complete)/AVR
NBPF15	228493	1q21.1	148588886	148594677	5791	DUP	AVSD(complete)/PDA /AVR
OBSCN	172922	1q42.13	228407146	228452127	44981	DUP	AVSD(complete)/LSVC/PH/
OBSCN	204140	1q42.13	228407146	228452127	44981	DUP	AVSD(complete)/PH
OBSCN	177555	1q42.13	228412382	228452127	39745	DEL	AVSD(complete)/
OBSCN	201280	1q42.13	228431001	228456178	25177	DUP	AVSD(partial)/MR/LSVC/CSD
OBSCN	224186	1q42.13	228432124	228447512	15388	DUP	AVSD(complete)/PH /
OBSCN	224831	1q42.13	228434350	228461219	26869	DUP	AVSD(partial)/AVR
OBSCN	264944	1q42.13	228475860	228492129	16269	DEL	AVSD(complete)/AVR/PH/TR
OBSCN	61	1q42.13	228479630	228481119	1489	DEL	AVSD(complete)/HTX(RAI)/PD/SV/Asplenia syndrome
OR2M5	172905	1q44	248154084	248367393	213309	DUP	AVSD(complete)/PDA/PH
OR2M5	182546	1q44	248154084	248343691	189607	DUP	AVSD(complete)/PH/CI/PE/
OR2M5	183280	1q44	248154084	248367159	213075	DEL	AVSD(complete)/PH/AVR
OR2M5	199584	1q44	248154084	248367393	213309	DEL	AVSD(complete)/AVR
OR2M5	264067	1q44	248224625	248367393	142768	DUP	AVSD(partial)/MR
OR2M5	204945	1q44	248286034	248367393	81359	DEL	AVSD(complete)/AVR
OR2M5	29	1q44	248153841	248343691	189850	DEL	AVSD(complete)/HTX(RAI)/SV(R)/SA/MGA/PS
OR2M5	72	1q44	248153841	248366887	213046	DUP	AVSD(complete)/HTX(RAI)/L-TGA/PA/PDA/LSVC/RAA
ATP5O	207063	21q22.11	26946247	48084365	21138118	DUP	AVSD(partial)/
ATP5O	209182	21q22.11	26946247	45837963	18891716	DUP	AVSD(complete)/PH /
ATP5O	210973	21q22.11	26946247	48084365	21138118	DUP	AVSD(complete)/PH/MR
ATP5O	204249	21q22.11	30250542	38612913	8362371	DUP	AVSD(complete)/PH/
ATP5O	221308	21q22.11	30250542	48084365	17833823	DUP	AVSD(complete)/PH /
ATP5O	241802	21q22.11	30250542	48084365	17833823	DUP	AVSD(partial)/MR/TR/PH
ATP5O	172905	21q22.11	30251994	36259452	6007458	DUP	AVSD(complete)/PDA/PH
ATP5O	201013	21q22.11	30251994	48084365	17832371	DUP	AVSD(complete)/LSVC /PH
ATP5O	225462	21q22.11	30251994	48084365	17832371	DUP	AVSD(complete)/PH
ATP5O	264282	21q22.11	30251994	40551975	10299981	DUP	AVSD(complete)/AVR/TR
ATP5O	208738	21q22.11	30257471	48084365	17826894	DUP	AVSD(complete)/PDA/LSVC/PH
ATP5O	204113	21q22.11	30303475	40695048	10391573	DUP	AVSD(complete)/PS/PH
ATP5O	205219	21q22.11	34117827	48084365	13966538	DUP	AVSD(complete)/PH
ATP5O	228771	21q22.11	34117827	36422432	2304605	DUP	AVSD(complete)/PH
ATP5O	224186	21q22.11	34132143	36259452	2127309	DUP	AVSD(complete)/PH /
ATP5O	227413	21q22.11	34839331	36259452	1420121	DUP	AVSD(complete)/PDA/PH /PE
MRAP	207063	21q22.11	26946247	48084365	21138118	DUP	AVSD(partial)/
MRAP	210973	21q22.11	26946247	48084365	21138118	DUP	AVSD(complete)/PH/MR
MRAP	209182	21q22.11	26946247	45837963	18891716	DUP	AVSD(complete)/PH /
MRAP	221308	21q22.11	30250542	48084365	17833823	DUP	AVSD(complete)/PH /
MRAP	241802	21q22.11	30250542	48084365	17833823	DUP	AVSD(partial)/MR/TR/PH
MRAP	204249	21q22.11	30250542	38612913	8362371	DUP	AVSD(complete)/PH/
MRAP	201013	21q22.11	30251994	48084365	17832371	DUP	AVSD(complete)/LSVC /PH
MRAP	225462	21q22.11	30251994	48084365	17832371	DUP	AVSD(complete)/PH
MRAP	264282	21q22.11	30251994	40551975	10299981	DUP	AVSD(complete)/AVR/TR
MRAP	172905	21q22.11	30251994	36259452	6007458	DUP	AVSD(complete)/PDA/PH
MRAP	208738	21q22.11	30257471	48084365	17826894	DUP	AVSD(complete)/PDA/LSVC/PH
MRAP	204113	21q22.11	30303475	40695048	10391573	DUP	AVSD(complete)/PS/PH
MRAP	205219	21q22.11	30358440	34051158	3692718	DUP	AVSD(complete)/PH
MRAP	224186	21q22.11	30442424	34018408	3575984	DUP	AVSD(complete)/PH /
MRAP	227413	21q22.11	30445739	34805178	4359439	DUP	AVSD(complete)/PDA/PH /PE
MRAP	228771	21q22.11	33296663	33727854	431191	DUP	AVSD(complete)/PH
MRAP	231119	21q22.11	33683984	33696938	12954	DEL	AVSD(complete)/
OLIG2	207063	21q22.11	26946247	48084365	21138118	DUP	AVSD(partial)/
OLIG2	209182	21q22.11	26946247	45837963	18891716	DUP	AVSD(complete)/PH /
OLIG2	210973	21q22.11	26946247	48084365	21138118	DUP	AVSD(complete)/PH/MR
OLIG2	204249	21q22.11	30250542	38612913	8362371	DUP	AVSD(complete)/PH/
OLIG2	221308	21q22.11	30250542	48084365	17833823	DUP	AVSD(complete)/PH /
OLIG2	241802	21q22.11	30250542	48084365	17833823	DUP	AVSD(partial)/MR/TR/PH
OLIG2	172905	21q22.11	30251994	36259452	6007458	DUP	AVSD(complete)/PDA/PH
OLIG2	201013	21q22.11	30251994	48084365	17832371	DUP	AVSD(complete)/LSVC /PH
OLIG2	225462	21q22.11	30251994	48084365	17832371	DUP	AVSD(complete)/PH
OLIG2	264282	21q22.11	30251994	40551975	10299981	DUP	AVSD(complete)/AVR/TR
OLIG2	208738	21q22.11	30257471	48084365	17826894	DUP	AVSD(complete)/PDA/LSVC/PH
OLIG2	204113	21q22.11	30303475	40695048	10391573	DUP	AVSD(complete)/PS/PH
OLIG2	227413	21q22.11	30445739	34805178	4359439	DUP	AVSD(complete)/PDA/PH /PE
OLIG2	205219	21q22.11	34117827	48084365	13966538	DUP	AVSD(complete)/PH
OLIG2	228771	21q22.11	34117827	36422432	2304605	DUP	AVSD(complete)/PH
OLIG2	224186	21q22.11	34132143	36259452	2127309	DUP	AVSD(complete)/PH /
OLIG2	240125	21q22.11	34399132	34442813	43681	DEL	AVSD(complete)/PVS/MR/TR/PH
DYRK1A	207063	21q22.13	26946247	48084365	21138118	DUP	AVSD(partial)/
DYRK1A	209182	21q22.13	26946247	45837963	18891716	DUP	AVSD(complete)/PH /
DYRK1A	210973	21q22.13	26946247	48084365	21138118	DUP	AVSD(complete)/PH/MR
DYRK1A	221308	21q22.13	30250542	48084365	17833823	DUP	AVSD(complete)/PH /
DYRK1A	241802	21q22.13	30250542	48084365	17833823	DUP	AVSD(partial)/MR/TR/PH
DYRK1A	201013	21q22.13	30251994	48084365	17832371	DUP	AVSD(complete)/LSVC /PH
DYRK1A	225462	21q22.13	30251994	48084365	17832371	DUP	AVSD(complete)/PH
DYRK1A	264282	21q22.13	30251994	40551975	10299981	DUP	AVSD(complete)/AVR/TR
DYRK1A	208738	21q22.13	30257471	48084365	17826894	DUP	AVSD(complete)/PDA/LSVC/PH
DYRK1A	204113	21q22.13	30303475	40695048	10391573	DUP	AVSD(complete)/PS/PH
DYRK1A	205219	21q22.13	34117827	48084365	13966538	DUP	AVSD(complete)/PH
DYRK1A	172905	21q22.13	37408332	48084365	10676033	DUP	AVSD(complete)/PDA/PH
DYRK1A	227413	21q22.13	38525495	40552366	2026871	DUP	AVSD(complete)/PDA/PH /PE
DYRK1A	228771	21q22.13	38559418	40670684	2111266	DUP	AVSD(complete)/PH
DYRK1A	204249	21q22.13	38862503	48084365	9221862	DUP	AVSD(complete)/PH/
DYRK1A	224186	21q22.13	38868416	40555341	1686925	DUP	AVSD(complete)/PH /
LMF2	177555	22q13.33	50927457	50954268	26811	DUP	AVSD(complete)/
LMF2	208250	22q13.33	50945988	50954268	8280	DUP	AVSD(complete)/PH
LMF2	228771	22q13.33	50944426	50946884	2458	DUP	AVSD(complete)/PH
LMF2	250219	22q13.33	50944426	50946884	2458	DUP	AVSD(complete)/AVR/PH/MR
LMF2	264944	22q13.33	50941790	50946884	5094	DUP	AVSD(complete)/AVR/PH/TR
NCAPH2	177555	22q13.33	50927457	50954268	26811	DUP	AVSD(complete)/
NCAPH2	264944	22q13.33	50941790	50946884	5094	DUP	AVSD(complete)/AVR/PH/TR
NCAPH2	228771	22q13.33	50944426	50946884	2458	DUP	AVSD(complete)/PH
NCAPH2	250219	22q13.33	50944426	50946884	2458	DUP	AVSD(complete)/AVR/PH/MR
NCAPH2	208250	22q13.33	50945988	50954268	8280	DUP	AVSD(complete)/PH
ALMS1	185049	2p13.1	73675063	73678969	3906	DUP	AVSD(complete)/AVR/PH
ALMS1	189931	2p13.1	73675063	73678969	3906	DUP	AVSD(complete)/PH
ALMS1	199584	2p13.1	73675063	73678969	3906	DEL	AVSD(complete)/AVR
ALMS1	201013	2p13.1	73675063	73678969	3906	DEL	AVSD(complete)/LSVC /PH
ALMS1	204945	2p13.1	73675063	73678969	3906	DEL	AVSD(complete)/AVR
ALMS1	205053	2p13.1	73675063	73678969	3906	DEL	AVSD(complete)/PH
ALMS1	29	2p13.1	73675063	73678969	3906	DEL	AVSD(complete)/HTX(RAI)/SV(R)/SA/MGA/PS
ALMS1	205219	2p13.1	73675063	73678374	3311	DEL	AVSD(complete)/PH
ALMS1	224554	2p13.1	73675063	73678374	3311	DEL	AVSD(complete)/AVR
ALMS1	72	2p13.1	73675063	73678374	3311	DUP	AVSD(complete)/HTX(RAI)/L-TGA/PA/PDA/LSVC/RAA
ALMS1	228411	2p13.1	73675063	73678119	3056	DUP	AVSD(partial)/SV /PH/MR
ALMS1	239785	2p13.1	73676765	73678969	2204	DUP	AVSD(intermediate)AVR
ALMS1	211327	2p13.1	73677491	73678969	1478	DEL	AVSD(partial)/AVR
ALMS1	181325	2p13.1	73677491	73678374	883	DUP	AVSD(complete)/PH/MR
ALMS1	189931	2p13.1	73899945	73928438	28493	DUP	AVSD(complete)/PH
ALMS1	211327	2p13.1	73899945	73928438	28493	DUP	AVSD(partial)/AVR
ALMS1	227413	2p13.1	73899945	73928438	28493	DUP	AVSD(complete)/PDA/PH /PE
FOXD4L1	187679	2q14.1	114242750	114258098	15348	DEL	AVSD(complete)/PH /MR
FOXD4L1	208553	2q14.1	114242750	114258098	15348	DUP	AVSD(partial)/TR
FOXD4L1	180558	2q14.1	114251273	114258098	6825	DUP	AVSD(complete)/
FOXD4L1	182066	2q14.1	114251273	114258098	6825	DUP	AVSD(complete)/LSVC/CT/AVR/PH
FOXD4L1	183217	2q14.1	114251273	114258098	6825	DEL	AVSD(partial)/AVR/LSVC/PH
TTN	22	2q31.2	179540571	179545127	4556	DEL	AVSD(complete)/HTX(RAI)/TAPVC/DORV/BSVC
TTN	29	2q31.2	179410066	179437487	27421	DEL	AVSD(complete)/HTX(RAI)/SV(R)/SA/MGA/PS
TTN	51	2q31.2	179536681	179549489	12808	DEL	AVSD(complete)/HTX(RAI)/DORV/PS/SA/SV
TTN	66	2q31.2	112997050	113010232	13182	DUP	AVSD(complete)/HTX(RAI)/SV/SA/PA
TTN	72	2q31.2	179453202	179487529	34327	DUP	AVSD(complete)/HTX(RAI)/L-TGA/PA/PDA/LSVC/RAA
TTN	204945	2q31.2	179610319	179614492	4173	DEL	AVSD(complete)/AVR
PCDHGA1	232323	5q31.3	140574408	140811925	237517	DUP	AVSD(partial)/AVR
PCDHGA1	211327	5q31.3	140711939	140720817	8878	DEL	AVSD(partial)/AVR
PCDHGA1	223503	5q31.3	140720642	140726099	5457	DEL	AVSD(complete)/LSVC/ /MR
PCDHGA1	191277	5q31.3	140767850	140774862	7012	DEL	AVSD(partial)/PH /MR/TR
PCDHGA1	206263	5q31.3	140788091	140795291	7200	DUP	AVSD(complete)/CoA/PH
PCDHGA1	205219	5q31.3	140793937	140803326	9389	DEL	AVSD(complete)/PH
PCDHGA1	72	5q31.3	140744164	140755852	11688	DUP	AVSD(complete)/HTX(RAI)/L-TGA/PA/PDA/LSVC/RAA
HIST1H4H	225462	6p22.2	26204781	26285778	80997	DUP	AVSD(complete)/PH
HIST1H4H	177555	6p22.2	26240586	26285778	45192	DEL	AVSD(complete)/
HIST1H4H	201724	6p22.2	26250588	26285778	35190	DEL	AVSD(complete)/PH
HIST1H4H	185245	6p22.2	26251804	26285778	33974	DEL	AVSD(complete)/AVR/PH/TR
HIST1H4H	240125	6p22.2	26271152	26285778	14626	DUP	AVSD(complete)/PVS/MR/TR/PH
ZNF705G	177611	8p23.1	7153106	7220519	67413	DEL	AVSD(partial)/
ZNF705G	182472	8p23.1	7190280	7220519	30239	DUP	AVSD(complete)/RVOTO/PVS/PH
ZNF705G	223503	8p23.1	7199490	7220519	21029	DEL	AVSD(complete)/LSVC/ /MR
ZNF705G	172922	8p23.1	7215122	7220519	5397	DUP	AVSD(complete)/LSVC/PH/
ZNF705G	210180	8p23.1	7215122	7808392	593270	DUP	AVSD(complete)/PDA/PH /PS/AVR
FOXD4	227413	9p24.3	12194	122137	109943	DEL	AVSD(complete)/PDA/PH /PE
FOXD4	182472	9p24.3	12709	122137	109428	DUP	AVSD(complete)/RVOTO/PVS/PH
FOXD4	242261	9p24.3	12709	123515	110806	DUP	AVSD(complete)/PVS/PH/AVR
FOXD4	175588	9p24.3	116865	123515	6650	DUP	AVSD(complete)/LSVC/PH
FOXD4	177555	9p24.3	116865	123515	6650	DEL	AVSD(complete)/
FOXD4	183217	9p24.3	116865	123515	6650	DUP	AVSD(partial)/AVR/LSVC/PH
FOXD4	187679	9p24.3	116865	123515	6650	DUP	AVSD(complete)/PH /MR
FOXD4	191005	9p24.3	116865	123515	6650	DEL	AVSD(complete)/AVR/MR/PH
FOXD4	221308	9p24.3	116865	123515	6650	DUP	AVSD(complete)/PH /
FOXD4	245889	9p24.3	116865	123515	6650	DEL	AVSD(complete)/LVOTO/AVR
CBWD5	182472	9q21.11	69205417	69256908	51491	DEL	AVSD(complete)/RVOTO/PVS/PH
CBWD5	186516	9q21.11	69205417	69256908	51491	DUP	AVSD(complete)/PH
CBWD5	204140	9q21.11	69205417	69256908	51491	DEL	AVSD(complete)/PH
CBWD5	226865	9q21.11	69205417	69256908	51491	DUP	AVSD(complete)/PDA
CBWD5	245889	9q21.11	69205417	69256908	51491	DEL	AVSD(complete)/LVOTO/AVR
CBWD5	188624	9q21.11	70176721	70709037	532316	DUP	AVSD(complete)/LSVC/PH/AVR
CBWD5	202972	9q21.11	70862416	70919133	56717	DUP	AVSD(complete)/PH
CBWD5	207063	9q21.11	70862416	70919133	56717	DUP	AVSD(partial)/
